# Supplementary material for: Expanded Clinical Spectrum of Autosomal-Dominant STT3A-CDG
Source: Biomolecules. 2026 Mar 12;16(3):418. doi: 10.3390/biom16030418 (PMC13024167; doi:10.3390/biom16030418)
Supplement: Supplementary file 1 [file biomolecules-16-00418-s001.zip]

Archive with 1 entries (1 files):
- biomolecules-4161013-supplementary-v3.xlsx
