# Supplementary material for: Expanded Clinical Spectrum of Autosomal-Dominant STT3A-CDG
Source: Biomolecules. 2026 Mar 12;16(3):418. doi: 10.3390/biom16030418 (PMC13024167; doi:10.3390/biom16030418)
Supplement: Supplementary file 1 [file biomolecules-16-00418-s001.zip › biomolecules-4161013-supplementary-v3.xlsx]

## Sheet: Table1supplement
Domain	Findings
Cohort size	16 individuals from 9 unrelated families
Sex	8 female / 8 male
Age range	3–55 years
Inheritance	Autosomal dominant; both inherited and de novo heterozygous variants
Genetic variants	Heterozygous missense variants clustered at or near the STT3A catalytic site (e.g., p.His46Arg, p.Arg160Gln, p.Arg329Cys, p.Arg405Cys/His, p.Tyr530Ser, p.Thr546Ile)
Biochemical hallmark	Type I transferrin glycosylation defect with increased mono-glycosylated transferrin in all tested individuals
Growth	Short stature in ~50%; macrocephaly common in childhood (some with relative or progressive changes)
Craniofacial features	Subtle dysmorphism including high anterior hairline, short palpebral fissures, thin upper lip vermilion, broad nasal bridge, prognathism
Neurodevelopment	Developmental delay and/or intellectual disability in ~9/16 (ranging from mild learning difficulties to severe ID with absent speech)
Motor development	Usually mild–moderate delay; independent ambulation in most; one individual with severe spasticity and ataxia
Speech and behavior	Speech delay common; some individuals nonverbal; occasional behavioral abnormalities including aggressivity or autistic features
Neurological imaging	Brain MRI largely normal; isolated findings include arachnoid cysts and mild structural anomalies
Muscle involvement	Increased muscle tone or spasticity in some; muscle cramps frequent, especially in adults; muscle hypertrophy or pseudohypertrophy reported
Skeletal abnormalities	Common; includes metaphyseal/epimetaphyseal dysplasia, vertebral anomalies, scoliosis, brachydactyly, delayed closure of anterior fontanelle
Joint disease	Early-onset osteoarthritis in multiple adults; some requiring joint replacement in early adulthood
Other systemic findings	Occasional coagulation factor deficiencies, delayed puberty, hormonal abnormalities; transaminases normal
Distinctive features vs. AR STT3A-CDG	Absence of severe epilepsy, optic atrophy, and profound neurodegeneration; prominence of musculoskeletal disease and muscle cramps

## Sheet: Table2supplement
Study	cDNA variant	Protein change	New variant	Inheritance	Notes
Wilson et al., 2021	c.137A>G	p.His46Arg	NA	De novo	Catalytic-site
	c.479G>A	p.Arg160Gln	NA	De novo	Catalytic-site
	c.985C>T	p.Arg329Cys	NA	Inherited	Catalytic-site
	c.1213C>T	p.Arg405Cys	NA	De novo / inherited	Recurrent hotspot
	c.1214G>A	p.Arg405His	NA	Inherited	Recurrent hotspot; gnomAD carrier
	c.1589A>C	p.Tyr530Ser	NA	Inherited	Catalytic-site
	c.1637C>T	p.Thr546Ile	NA	Inherited	Catalytic-site
Meng et al. (subsequent report)	c.499G>T	p.Asp167Tyr	Y	De novo	Catalytic-site; CDG-I Tf profile
Ezell et al. (subsequent report)	c.1631A>G	p.Asn544Ser	Y	De novo	Catalytic-site
This study – Case 1	c.1213C>T	p.Arg405Cys	N	De novo	Recurrent; abnormal transferrin
This study – Case 2	c.323T>A	p.Ile108Asn	Y	Inherited (paternal)	Mild / atypical biochemistry
This study – Case 3	c.1213C>T	p.Arg405Cys	N	Maternal mosaic	Recurrent; bleeding diathesis

## Sheet: Table3supplement
Feature	De novo (n = 12)	Inherited AD (n = 9)	Interpretation
Growth / Prenatal
Intrauterine growth restriction	3 of 12	0 of 9	Observed only in de novo
Short stature	7 of 12	4 of 9	Common in both
Macrocephaly	4 of 12	3 of 9	Similar frequency
Failure to thrive	2 of 12	1 of 9	Rare
Dysmorphic features
Any facial dysmorphism	11 of 12	7 of 9	Frequent, subtle
High anterior hairline	6 of 12	4 of 9	Shared
Short palpebral fissures	4 of 12	3 of 9	Variable
Wide nasal bridge	4 of 12	3 of 9	No enrichment
Thin upper lip and/or philtrum abnormality	6 of 12	3 of 9	Slight enrichment de novo
Prognathism	4 of 12	2 of 9	Variable
Neurodevelopmental
Motor developmental delay	9 of 12	4 of 9	Enriched in de novo
Speech delay	8 of 12	4 of 9	More frequent de novo
Learning difficulties	9 of 12	4 of 9	Trend toward de novo
Intellectual disability	7 of 12	3 of 9	Enriched in de novo
Seizures	3 of 12	1 of 9	Rare
Abnormal muscle tone	4 of 12	3 of 9	Mixed
Behavioral / Psychiatric
ADHD and/or anxiety	3 of 12	2 of 9	Low frequency
Aggressive behavior	2 of 12	1 of 9	Rare
Musculoskeletal
Skeletal abnormalities	8 of 12	4 of 9	Common
Scoliosis	3 of 12	2 of 9	Usually mild
Osteoarthritis (adult)	3 of 12	3 of 9	Seen in both
Muscle cramps	4 of 12	4 of 9	Not inheritance-specific
Muscle hypertrophy	2 of 12	2 of 9	Rare
Cardiovascular
Congenital heart defect	3 of 12	2 of 9	No clear pattern
Hematologic
Easy bruising / bleeding	2 of 12	2 of 9	Seen in both
Coagulation factor deficiency	3 of 12	2 of 9	FVIII/vWF
Biochemical
Abnormal transferrin glycosylation	11 of 12	9 of 9	Core feature
Fibroblast hypoglycosylation	4 of 4 tested	2 of 2 tested	Universal when tested
